# Supplementary material for: Molecular Evolution of SNAREs in Vitis vinifera and Expression Analysis under Phytohormones and Abiotic Stress
Source: Int J Mol Sci. 2024 May 30;25(11):5984. doi: 10.3390/ijms25115984 (PMC11173047; doi:10.3390/ijms25115984)
Supplement: Supplementary file 1 [file ijms-25-05984-s001.zip]

Archive with 8 entries (8 files):
- Figure S1..tif
- Figure S2.tif
- Figure S3 .tif
- Figure S4.tif
- Figure S5.tif
- Figure S6.tif
- Table S1.pdf
- Table S2.pdf
